# Supplementary material for: Long non-coding RNA AC099850.4 correlates with advanced disease state and predicts worse prognosis in triple-negative breast cancer
Source: Front Med (Lausanne). 2023 Aug 31;10:1149860. doi: 10.3389/fmed.2023.1149860 (PMC10505935; doi:10.3389/fmed.2023.1149860)
Supplement: Supplementary file 1 [file Table_1.XLSX]

## Sheet: GE.TNBC_vs_Normal-fold2.0_adjp0
Table S1. Differentially expressed lncRNAs in TNBC, ER+ vs normal breast tissue. Relates to figure 1.
Gene ID (Regulation criterion: fold > 2.0 and adjp p-value < 0.05)	TNBC_vs_Normal-log_fold	TNBC_vs_Normal-p_value
RCC2-AS1	4.44429	2.4e-24
AC125611.3	4.22237	9.37e-21
AC087393.2	3.81101	2.83e-18
AC091053.1	3.37972	2.62e-20
AL031600.3	3.37792	1.77e-19
AC020656.1	2.91326	3.34e-17
AC011603.3	2.90038	1.23e-12
AC015674.1	2.77233	1.34e-12
U62317.2	2.69943	2.92e-10
AC145207.2	2.65499	3.38e-09
AC008738.7	2.54949	5.01e-11
AC068831.5	2.52915	1.68e-15
LINC01956	2.47973	9.05e-12
LINC00511	2.46863	3.43e-21
AC011472.3	2.38374	2.62e-16
AL929472.2	2.37517	2.19e-18
AC012615.2	2.37469	1.09e-13
AC087292.2	2.37448	9.1e-17
AC125494.1	2.29602	1.85e-15
ARAP1-AS1	2.29414	3.98e-11
FOXCUT	2.28263	6.39e-13
AC020907.1	2.18535	3.9e-15
AC024940.6	2.17987	3e-13
AC099850.4	2.16837	1.85e-14
AL356417.2	2.14281	1.36e-12
AC105219.2	2.13432	1.5e-11
AC092306.1	2.13235	5.03e-13
AC011773.1	2.04459	4.35e-17
U62317.1	2.04216	2.84e-15
MIR663AHG	2.04136	7.48e-13
AP003392.3	2.01656	1.17e-10
AC068491.3	2.01565	9.8e-16
AC010761.5	2.01023	2.71e-08
AC091564.4	2.00412	1.54e-08
PCAT6	2.00284	2.72e-19
AL355816.2	1.98182	1.18e-11
LINC01833	1.97809	1.45e-11
AC099518.5	1.97154	1.07e-13
AL133410.2	1.94531	1.24e-14
AC008764.3	1.94395	3.1e-13
AP000525.1	1.93548	1.27e-10
AC124319.1	1.93524	4.08e-13
AC008738.3	1.93024	2.15e-08
AC008655.1	1.9194	8.64e-09
KIRREL3-AS1	1.91436	1.72e-10
AP001574.1	1.89782	2.03e-16
AL390763.1	1.89405	3.14e-10
LINC02487	1.88926	4.03e-08
MIR924HG	1.87987	4.07e-21
AC092683.1	1.87527	1.84e-12
AL117329.1	1.86174	5.02e-12
AC008870.2	1.85407	8.35e-12
AC018557.1	1.84668	5.02e-11
MIR200CHG	1.83688	4.98e-11
AC010761.2	1.83359	6.65e-12
AL358781.1	1.82962	3.21e-06
LINC00273	1.81588	5.1e-12
MNX1-AS2	1.79162	1.77e-10
AC133550.2	1.77708	1.11e-06
AL606760.2	1.77481	9.18e-20
AP001783.1	1.76657	2.88e-11
AC092718.4	1.7561	9.63e-22
AC006027.1	1.75043	3.08e-10
MIR210HG	1.74231	1.87e-10
AC074212.1	1.74103	1.4e-09
SNHG25	1.72923	2.09e-09
AC103769.1	1.72839	7.54e-13
AL391069.1	1.72711	3.78e-11
AC006064.4	1.72305	2.87e-12
AC004702.1	1.69687	5.67e-07
AC005921.3	1.6941	8.59e-17
AC104116.1	1.68669	1.76e-12
HCG25	1.68643	6.82e-15
AC027601.1	1.6854	3.73e-15
LINC00393	1.68229	3.34e-09
AL110115.1	1.67467	4.52e-14
DNAJC9-AS1	1.67324	2.37e-13
AC010761.6	1.66942	4.68e-11
AC007192.2	1.63356	7.49e-13
AC027319.1	1.6259	1.8e-12
AC117498.2	1.62585	1.55e-07
AC011447.3	1.62358	2.97e-13
AC084125.4	1.6225	1.31e-10
AC024267.7	1.61507	1.39e-16
FOXD3-AS1	1.61361	1.89e-12
AC022784.1	1.6044	8.81e-13
LINC00662	1.59795	1.55e-12
AC009630.2	1.5935	1.58e-17
Z94721.3	1.59125	9.33e-13
ATP2A1-AS1	1.58204	4.7e-19
LINC01614	1.56726	2e-14
SNHG6	1.56166	9.32e-11
KIF26B-AS1	1.55437	6.69e-13
LINC01873	1.55167	5.79e-12
AC113143.1	1.54785	3.27e-11
AC135457.1	1.54093	5.63e-11
HM13-IT1	1.53665	1.51e-12
FOXP4-AS1	1.53028	4.07e-12
AP001610.2	1.52834	6.18e-12
FOXO6-AS1	1.52795	3.05e-11
AC024560.3	1.52431	1.54e-09
AL445524.1	1.51998	5.36e-22
AC109466.1	1.51929	2.97e-10
AL645608.6	1.51906	1.6e-09
AC092683.2	1.51577	1.37e-09
AC020913.3	1.51519	1.75e-09
AC103957.1	1.5116	2.65e-10
LINC01436	1.50763	2.05e-06
AP001505.1	1.49785	1.27e-18
AL360020.1	1.49433	1.56e-10
AC007308.1	1.49083	1.34e-10
FP671120.7	1.48966	1.86e-10
FP236383.5	1.48966	1.86e-10
FP236383.4	1.48966	1.86e-10
AC022165.1	1.48648	9.21e-14
BX322234.1	1.48404	1.19e-10
ROCR	1.48402	0.00363467
VCAN-AS1	1.47963	1.6e-09
AC006141.1	1.47757	4.09e-14
AC105118.1	1.47696	5.32e-11
AC005776.2	1.47426	1.46e-13
AC024451.4	1.46694	4.73e-13
AC083967.1	1.46315	2.45e-11
AF130417.1	1.46275	9.85e-10
AC159540.2	1.4623	2.42e-10
AL365356.1	1.45503	1.42e-14
AD000090.1	1.45178	8.14e-10
AC097532.3	1.45065	9.94e-11
LINC02503	1.44737	9.86e-10
AC011465.1	1.445	2.52e-09
AC023389.2	1.44245	3.62e-12
AL035252.6	1.4424	2.47e-10
AF127577.1	1.43874	5.57e-07
SNHG31	1.43619	3.14e-15
AC004951.1	1.4341	3.46e-11
AC117503.1	1.42912	8.23e-12
HMGA1P4	1.42585	3.82e-09
TRPM2-AS	1.42486	1.27e-08
AL162632.1	1.42395	2.04e-09
AC087473.1	1.42298	7.88e-10
AL008730.1	1.4217	4.58e-11
AC092445.1	1.42165	5.45e-10
AC233280.1	1.4187	3.21e-14
AL157834.1	1.41746	4.81e-12
AC074117.1	1.41071	1.71e-15
AC008883.3	1.4081	1.11e-10
AL359894.1	1.40666	3.98e-11
AL035461.3	1.40393	4.35e-17
LINC01322	1.40296	1.36e-09
AC102945.1	1.39853	7.66e-10
SNHG1	1.39681	1.51e-10
MELTF-AS1	1.39474	2.03e-08
AL035078.1	1.39041	1.12e-12
AC005086.2	1.38626	1.3e-15
SLC26A4-AS1	1.38311	6.3e-10
AL390719.3	1.38098	1.09e-13
AC051619.3	1.37997	6.08e-09
AL022151.1	1.37749	1.26e-10
AC008514.1	1.37746	5.49e-09
Z82195.3	1.37683	2.72e-10
AC002094.2	1.37454	1.69e-13
LINC01722	1.37073	5.84e-11
RABGAP1L-IT1	1.36708	2.26e-09
FP671120.8	1.36663	6.08e-09
AC103955.1	1.36498	2.06e-09
AL591503.1	1.36486	7.59e-09
SNHG19	1.36483	3.65e-10
AL157871.1	1.36273	1.69e-05
AC103691.1	1.35691	2.86e-07
AL589935.3	1.35438	2.68e-10
AC104841.1	1.34831	2.34e-11
AC008686.1	1.34666	1.74e-11
AP000697.1	1.3443	5.58e-11
AC104794.5	1.33879	1.79e-10
AP003170.3	1.33808	5.06e-09
MIR4435-2HG	1.33777	4.13e-11
LINC01609	1.33723	1.88e-09
AC126768.2	1.3353	1.52e-09
RMRP	1.333	1.49e-07
AC018678.1	1.32678	3.51e-10
AL590617.2	1.32389	2.65e-12
AC068389.1	1.31826	2.64e-11
PVT1	1.31792	2.27e-07
AC005786.3	1.31481	8.87e-05
AL136419.3	1.31438	1.87e-10
AL445248.1	1.31258	2.99e-10
OLMALINC	1.31011	4.09e-10
AC016727.3	1.30923	3.35e-14
AL353807.5	1.30778	8.68e-09
MAFA-AS1	1.30728	6.2e-10
AC005899.2	1.30604	8.95e-09
AL645608.7	1.30566	2.65e-06
AC005037.1	1.30538	4.79e-15
AC004233.3	1.30354	1.89e-15
AC024257.3	1.30068	2.37e-09
AL512283.2	1.29838	2.9e-09
RASA2-IT1	1.2969	6.81e-14
AC026401.3	1.2949	1.5e-11
AC007333.2	1.29456	2.58e-08
AC131254.2	1.29356	1e-08
SNHG3	1.2922	5.02e-11
AL021707.5	1.29003	1.43e-06
LINC02822	1.28828	3.68e-09
KCNQ1OT1	1.28792	6.21e-09
AC006115.2	1.28706	2.47e-10
AC024937.3	1.28639	1.11e-09
AC027811.1	1.28244	1e-15
AC087318.1	1.28216	4.21e-12
PPP1R14B-AS1	1.28033	4.89e-12
AC091074.2	1.27403	8.93e-10
AL136221.1	1.27357	4.57e-11
AF117829.1	1.27237	1.43e-11
AP005901.5	1.26886	3.32e-09
AL031668.2	1.26839	4.88e-08
AC022274.1	1.26666	3.37e-09
AC068672.2	1.26642	6.8e-11
AC002398.1	1.26608	2.65e-12
AC016821.1	1.26392	2.14e-08
FIRRE	1.2621	5.64e-09
AP001107.9	1.26147	4.97e-10
AP003068.1	1.26113	6.99e-09
AL050343.3	1.26069	3.91e-11
AP000553.2	1.26005	8.55e-11
AC113139.1	1.25999	8.69e-11
AC051619.5	1.25924	1.5e-11
LINC02473	1.25911	8.51e-13
AL355347.1	1.25876	1.52e-10
LINC01551	1.25341	0.000559227
AL354956.1	1.25087	4.17e-08
AC048352.1	1.25035	4.98e-13
AC099550.1	1.24976	8.64e-09
AP003352.1	1.24956	4.58e-17
ZNF571-AS1	1.24726	1.85e-09
AC022144.1	1.24642	2.19e-12
AC027031.2	1.24611	8.14e-09
CYTOR	1.244	2.46e-10
AC005838.3	1.24192	5.49e-08
AC090946.1	1.2413	5.7e-10
AP002414.5	1.24062	1.65e-10
AL009179.1	1.23945	2.65e-12
AC087284.1	1.2388	1.7e-11
LINC00342	1.23741	6.08e-07
AC008679.1	1.23712	2.95e-10
AC022154.1	1.23544	3.76e-09
AP002505.1	1.23539	6.08e-09
AL138885.3	1.23427	9.05e-12
AC027018.1	1.23065	3.56e-09
LINC01606	1.2305	3.45e-07
HOTAIR	1.22844	1.75e-10
LINC00392	1.22359	1.81e-07
AC010618.2	1.22301	1.35e-11
AC103702.2	1.2226	4.01e-09
LINC02367	1.21982	1.12e-09
LINC01410	1.2194	3.77e-09
AC016949.1	1.21902	5.5e-14
AC008537.4	1.21867	2.5e-11
AC022211.4	1.21855	2.97e-13
AC134312.5	1.21637	7.92e-13
AC025370.2	1.21453	2.43e-10
KDM4A-AS1	1.21369	1.21e-14
AC108727.1	1.21339	2.84e-11
AL390719.2	1.21192	4.19e-05
LINC02156	1.21072	3.21e-07
AL356481.2	1.20979	9.66e-09
AC018362.2	1.20963	1.31e-12
AL590807.1	1.20909	5.43e-09
AC005899.4	1.2055	7.26e-11
EAF1-AS1	1.20466	1.72e-07
SKAP1-AS1	1.20423	7.5e-10
SNHG9	1.20289	2.8e-09
AC011352.1	1.2028	2.22e-07
AC010973.2	1.20218	5.93e-12
AC064836.4	1.20189	5.16e-14
MAL2-AS1	1.20065	2e-09
AC073130.1	1.19994	1.23e-07
AC009035.1	1.19975	9.48e-14
FP671120.5	1.19951	1.28e-06
AC009404.1	1.1967	8.81e-11
AC092902.4	1.19639	2.68e-09
LACTB2-AS1	1.19622	8.23e-11
RUSC1-AS1	1.19298	1.01e-10
AL365394.1	1.18789	1.54e-08
AC107204.1	1.18695	3.68e-09
DISC1-IT1	1.18634	2.13e-08
AL645608.4	1.18465	3.14e-10
AC004918.1	1.18388	6.26e-12
AC079600.3	1.18291	4.95e-16
AL355574.1	1.18232	6.47e-12
CASC17	1.18054	5.95e-10
AL354793.1	1.18044	9.88e-13
LINC02268	1.17874	7.17e-09
GSEC	1.1786	1.71e-17
AC109322.1	1.17165	2.03e-15
LINC00499	1.17049	5.42e-10
LINC01943	1.16939	9.97e-14
LINC01588	1.16844	3.91e-07
AP002993.1	1.16697	2.94e-08
AC245884.9	1.16575	3.67e-05
SNHG12	1.16355	4.18e-11
AC109460.2	1.15982	1.72e-11
LINC00685	1.159	3.93e-08
AC025031.3	1.15896	4.95e-08
AL023803.2	1.15813	3.69e-12
LINC00882	1.15804	1.13e-08
RBMS3-AS3	1.15783	4.73e-09
AC011346.1	1.15759	1.44e-08
AC013652.1	1.15736	4.82e-08
AC245884.10	1.15699	4.47e-09
LINC00707	1.15518	2.15e-06
AC064807.1	1.1496	6.62e-16
SEPSECS-AS1	1.14917	1.69e-09
AC130324.3	1.14914	1.61e-12
AL008729.2	1.14862	4.17e-08
AL109933.5	1.1481	6.18e-10
AC114737.2	1.14669	7.38e-11
LINC01821	1.14605	1.01e-08
AL591501.1	1.14125	1.12e-08
AL354707.1	1.14037	9.59e-11
AL353804.2	1.14037	2.43e-09
AL645608.2	1.1398	3.74e-08
AP000692.1	1.13859	1.54e-10
AP006545.1	1.1382	1.2e-10
AL357141.1	1.135	9.89e-09
AL445430.2	1.13456	1.3e-08
AC008115.2	1.1333	1.14e-09
C21orf91-OT1	1.132	2.71e-07
PRC1-AS1	1.13186	6.76e-12
AP001636.3	1.13104	1.73e-05
AL590705.1	1.13078	1.2e-10
RC3H1-IT1	1.13069	5.07e-10
TTTY10	1.13002	2.54e-08
SHANK2-AS2	1.12869	3.87e-06
AC107029.2	1.12844	3.18e-11
AC010719.1	1.1284	3.05e-11
AL360013.2	1.12814	1.21e-09
AC010331.1	1.12814	8.48e-13
AC092802.2	1.12764	7.88e-09
AC124290.1	1.1265	2.82e-09
AL683807.1	1.12616	6.16e-08
AC021321.2	1.12571	9.22e-10
AL031058.1	1.12469	1.13e-11
AC061975.8	1.12339	4.43e-08
AC006435.2	1.12297	4.37e-07
L3MBTL4-AS1	1.12219	8.64e-09
AC064807.4	1.12081	1.24e-10
AC025259.1	1.12055	6.54e-05
MYO3B-AS1	1.1204	1.45e-11
AC016877.1	1.11814	1.43e-08
AC096647.1	1.11742	8.21e-10
AC016405.1	1.11545	4.15e-10
AC120042.1	1.11513	2.3e-09
AC132219.1	1.11416	3.56e-11
AC087883.2	1.11352	1.7e-08
AC093725.2	1.11227	1.94e-07
AL023284.4	1.11055	2.99e-07
DDX11-AS1	1.10863	2.98e-08
PRKG1-AS1	1.10852	1.33e-08
AC008761.2	1.10845	8.43e-08
AC109992.2	1.10736	1.08e-10
AC025741.1	1.10689	5.14e-08
AP000251.1	1.10612	3.05e-13
AC116914.2	1.10583	1.14e-08
AC010996.1	1.1054	2.73e-12
ST8SIA6-AS1	1.10353	3.55e-05
AL158154.3	1.10343	8.24e-17
TEX41	1.10316	6.55e-09
AP001207.3	1.10254	6.6e-08
GHET1	1.1014	5.03e-12
AC048341.2	1.10072	5.9e-08
AC096773.1	1.10026	8.52e-09
TFAP2A-AS1	1.09996	1.99e-11
AC090559.2	1.09937	6.78e-07
AC138781.1	1.09909	1.01e-10
AC138904.1	1.09907	4.85e-15
AL603839.3	1.09869	1.1e-12
AP001266.2	1.09778	1.89e-06
AL583810.1	1.0964	6.18e-10
AC025580.1	1.09447	1.35e-06
AL021707.6	1.09445	4.52e-09
AL590006.1	1.09397	6.23e-12
BTBD9-AS1	1.09388	4.11e-08
CCDC26	1.09264	2.06e-09
AC073657.1	1.09237	6.32e-08
CASC15	1.0922	4.33e-06
AC016590.1	1.09206	1.44e-07
AP001775.2	1.09142	1.58e-07
EMSLR	1.09037	3.28e-11
AC008588.1	1.08975	1.08e-11
AC108860.2	1.08958	4.11e-16
AC100786.2	1.08942	1.46e-11
AP000240.1	1.08909	5.56e-10
AC026740.1	1.08878	1.6e-08
AP001267.1	1.08831	9.95e-06
AC005324.5	1.08715	5.13e-12
AL139317.3	1.0844	8.07e-08
AC099487.1	1.08334	4.67e-09
AC009686.1	1.08313	7.47e-10
LINC00608	1.08284	5.97e-10
AL590652.1	1.08103	5.29e-10
AC093484.4	1.08071	1.96e-09
AC006547.1	1.08038	8.32e-12
AC080005.1	1.07996	1.22e-10
AC009087.1	1.07971	1.92e-09
AC026412.3	1.0793	3.49e-09
AC114928.1	1.07744	4.16e-09
AC012073.1	1.07523	2.76e-10
AC010542.2	1.07408	9.83e-09
AL353751.1	1.07325	2.04e-11
DLGAP1-AS5	1.07323	2.71e-05
AC002072.1	1.06832	8.64e-09
AC015688.6	1.06814	2.24e-10
DCST1-AS1	1.06666	7.71e-10
LINC01133	1.0658	1.31e-06
AL691482.4	1.06564	0.000247225
ZNF451-AS1	1.06258	1.02e-11
AC105219.3	1.06173	3.22e-10
AP001442.1	1.06148	8.11e-09
ZDHHC20-IT1	1.06139	7.79e-09
AC008395.1	1.06133	9.88e-12
AP003696.1	1.05992	1.94e-11
AC007991.3	1.05975	4.57e-07
AC009127.1	1.05915	9.3e-09
AC008735.2	1.05895	4.09e-10
AC005400.1	1.05745	1.12e-12
AL357079.3	1.05718	7.26e-10
AC087741.2	1.05669	5.72e-07
AC215522.2	1.05626	2.8e-09
AL121832.2	1.05612	1.56e-10
AC020978.1	1.05513	5.49e-09
AC007639.1	1.05422	1.02e-12
LINC01705	1.05348	4.95e-11
U62317.4	1.05337	4.08e-16
AC016747.3	1.05324	1.82e-08
AC106037.2	1.053	6.12e-09
ARHGEF26-AS1	1.05156	5.93e-12
DGCR9	1.05152	3.15e-09
AC010320.4	1.05143	1.44e-11
AC138207.7	1.05054	5.67e-09
TGFB2-OT1	1.05048	2.3e-06
AL021807.1	1.05034	2.5e-12
LUADT1	1.05001	1.32e-10
HPN-AS1	1.04973	7.21e-09
AC005522.1	1.04632	2.43e-09
AL627309.4	1.04593	4.03e-09
PSMD6-AS1	1.04521	9.3e-09
AC083806.3	1.04453	2.01e-11
ELF3-AS1	1.04425	2.43e-10
AL590133.2	1.04407	1.02e-05
CDKN2B-AS1	1.04354	1.76e-13
AC068631.1	1.04309	2.31e-09
AC020913.1	1.0415	2.15e-10
DTNB-AS1	1.04032	4.41e-07
IGFL2-AS1	1.04031	1.71e-08
AL392086.3	1.03952	6e-09
CHMP1B-AS1	1.03912	0.000164257
AC008443.6	1.03889	9.66e-09
LINC02624	1.03497	8.69e-10
AC008610.1	1.03396	6.1e-07
AC010904.2	1.0329	2.59e-12
LINC02742	1.0325	5.06e-08
LINC00504	1.03095	2.11e-05
AL158832.2	1.03079	1.12e-06
AL358232.2	1.03073	1.47e-07
GK-IT1	1.02954	1.52e-09
AC108463.3	1.02901	1.92e-09
CU638689.4	1.02805	3.61e-05
MALAT1	1.02802	1.74e-07
AL139147.1	1.0279	1.53e-09
AC093525.3	1.02755	8.36e-09
AC007666.2	1.02647	5.65e-10
AC025171.3	1.02533	9.54e-08
AC073842.2	1.02508	3.09e-12
AL110504.1	1.0243	1.39e-09
AC018761.1	1.02425	3.57e-06
ITGB2-AS1	1.02209	4.92e-06
AL359921.2	1.01992	3.74e-08
AC009054.2	1.01961	2.7e-09
AC103706.1	1.01921	4.35e-13
AL121845.1	1.01839	5.31e-11
AP001107.2	1.01819	3.08e-05
AC083880.1	1.01807	2.32e-14
ROR1-AS1	1.01751	8.09e-09
AL035701.1	1.01572	1.61e-10
KCNQ5-IT1	1.01535	4.1e-08
LINC01694	1.01289	4.07e-09
AC068533.3	1.01287	3.23e-09
ESRG	1.01226	1.49e-09
LINC02532	1.01152	3.51e-05
AP002336.1	1.01133	1.46e-07
AC007216.2	1.01113	2.26e-08
AL359555.4	1.0105	1.19e-07
AC087620.1	1.01001	2.59e-10
AL109761.1	1.00984	2.03e-05
AC017091.1	1.00973	3.65e-06
AL360270.2	1.00775	1.93e-09
AC009065.9	1.00616	7.42e-11
LINC01226	1.00591	2.41e-08
AL133477.2	1.00483	5.97e-12
AC008394.1	1.00472	8.57e-09
FRGCA	1.00129	5.36e-07
AC091769.2	1.00116	7.88e-10
AC007326.5	1.00101	0.00059848
PGM5-AS1	-1.00026	1.44e-10
AC110619.1	-1.00354	2.65e-06
LINC01230	-1.00865	3.91e-07
AC090844.2	-1.011	3.44e-08
AL391097.3	-1.01375	2.6e-09
AC079298.3	-1.01601	2.76e-07
LINC00667	-1.0168	1.3e-11
TMEM9B-AS1	-1.01742	1.24e-07
NOP14-AS1	-1.02054	6.63e-14
AC048382.6	-1.02633	1.35e-11
AC009779.3	-1.02831	3.83e-13
AC091982.3	-1.03208	7.92e-13
TBX2-AS1	-1.03277	9.23e-07
AC000082.1	-1.03748	1.76e-12
PGM5P3-AS1	-1.04393	1.41e-12
HOXA-AS2	-1.04768	6.69e-09
KCNIP2-AS1	-1.0589	2.5e-08
LINC02761	-1.05923	2.41e-10
AL357033.3	-1.06235	3.5e-12
MIR29B2CHG	-1.06421	8.1e-12
TUSC8	-1.06651	3e-05
AL596244.1	-1.06984	5.99e-17
MRPL23-AS1	-1.07684	3.16e-09
AC090004.2	-1.08725	1.29e-14
AC105942.1	-1.08814	1.01e-17
AC008764.2	-1.09918	3.49e-13
FGD5-AS1	-1.10623	1.93e-08
AC087623.1	-1.11215	9.78e-06
AC022509.3	-1.11827	7.14e-08
AC136424.1	-1.12387	1.09e-09
AC020978.4	-1.12599	4.24e-08
C2CD4D-AS1	-1.13728	1.23e-08
AC007637.1	-1.14117	9.54e-21
ADAMTS9-AS1	-1.14277	2.95e-08
AC011611.3	-1.14788	4.34e-05
AP002761.4	-1.14796	8.47e-07
AC023509.1	-1.15005	7.84e-10
AC009119.2	-1.15096	1.35e-07
AC010457.1	-1.15571	3.47e-13
AC078993.1	-1.16057	8.47e-09
LINC02237	-1.16139	9.67e-13
BX927359.1	-1.1621	8.89e-07
RERG-IT1	-1.16644	5.4e-07
AL133482.1	-1.16956	2e-14
AL049597.2	-1.17224	2.18e-15
AL355994.3	-1.17729	2.62e-07
ADIPOQ-AS1	-1.17787	4.92e-10
AC026150.2	-1.1782	2.3e-11
AC104237.3	-1.17956	9.48e-09
AL078582.2	-1.19004	1.04e-08
AC005520.4	-1.19083	4.65e-11
AC026369.2	-1.19125	4.29e-06
TPRG1-AS1	-1.19195	6.56e-13
AC096921.2	-1.19218	4.83e-22
AC100793.4	-1.199	7.92e-13
AC025917.1	-1.20036	1.94e-12
HOXD-AS2	-1.22005	4.18e-11
AC068870.2	-1.22256	5.71e-11
AC145124.1	-1.22375	1.85e-14
AP001189.1	-1.22396	8.33e-13
LINC01589	-1.22397	1.85e-14
AC104083.1	-1.22985	3.37e-10
AP003071.4	-1.23362	3.1e-18
AC098595.1	-1.2349	2.77e-17
FGF14-AS2	-1.24113	6.64e-15
RHOXF1-AS1	-1.25069	1.13e-06
AC011510.1	-1.25329	1.01e-07
AC006435.1	-1.25859	2.1e-11
HEIH	-1.26164	2.65e-13
AL034374.1	-1.26627	2.46e-13
LINC02381	-1.2679	5.08e-14
DIO3OS	-1.27418	7.49e-07
AC144831.1	-1.28561	1.72e-13
AC135178.2	-1.2867	1.13e-10
AP003486.1	-1.29095	1.09e-23
AC008687.3	-1.2939	8.37e-08
AL513165.1	-1.30811	6.06e-09
EWSAT1	-1.3237	4.43e-07
AC123768.4	-1.32621	1.37e-17
EPB41L4A-DT	-1.32959	4.16e-20
HOXB-AS1	-1.33556	2.63e-09
AC105020.4	-1.34535	3.36e-05
AC005332.6	-1.36524	1.37e-08
AC093110.1	-1.37272	4.56e-11
TMEM220-AS1	-1.38143	2.17e-21
CADM3-AS1	-1.38804	1.33e-11
AL109741.1	-1.39483	7.04e-10
AC080112.2	-1.39612	1.01e-07
LINC02568	-1.40342	4.42e-09
DAAM2-AS1	-1.40673	4.64e-09
PRDM16-DT	-1.41771	8.91e-13
CEBPA-DT	-1.41802	7.28e-20
MAGI2-AS3	-1.42391	2.28e-18
AC002546.1	-1.43616	5.5e-10
AC008268.1	-1.4532	7.88e-10
AC244517.4	-1.46156	1.13e-14
AC067852.2	-1.46304	2.23e-17
LINC01140	-1.48004	4.18e-10
ADAMTS9-AS2	-1.4951	3.4e-17
AC106738.2	-1.50942	1.01e-11
AC097713.1	-1.51321	6.34e-11
AC006159.1	-1.5347	1.26e-15
CTBP1-DT	-1.53543	4.51e-18
AC104825.1	-1.53606	1.29e-11
AC141586.3	-1.55488	4.73e-13
H19	-1.55623	0.000135596
LINC01963	-1.56013	9.54e-21
AC000050.3	-1.56939	3.91e-11
AF111169.1	-1.56968	4.26e-12
AC007938.3	-1.57661	8.22e-13
LINC02607	-1.58375	4.9e-14
ADIRF-AS1	-1.58545	3.72e-15
AC245060.2	-1.60368	4.06e-10
AL158206.1	-1.60429	1.09e-23
AC015563.3	-1.61023	2.39e-14
AC108449.2	-1.61571	3.84e-18
AC090236.1	-1.63283	1.11e-11
AC147067.2	-1.63922	6.63e-14
AC096733.3	-1.67146	1.05e-17
MEG3	-1.67378	4.85e-07
AC037198.2	-1.68796	1.6e-10
AC091563.1	-1.68965	7.72e-17
AL662797.2	-1.70084	3.84e-08
AC093001.1	-1.73313	2.68e-05
AP001189.3	-1.7721	4.51e-18
LINC00968	-1.77375	7.83e-10
CARMN	-1.78863	2.26e-10
AL138478.1	-1.79038	3.1e-12
AL445426.1	-1.81108	3.83e-20
AC254633.1	-1.81321	1.6e-16
AC087190.1	-1.81808	3.4e-17
AC015922.3	-1.81922	1.23e-15
AC018521.6	-1.82919	3.43e-21
NORAD	-1.85275	2.28e-18
ACTA2-AS1	-1.85459	8.52e-09
AC007036.3	-1.85912	3.92e-15
AC008663.1	-1.88777	1.27e-11
AL731577.2	-1.8897	2.95e-19
AC011825.3	-1.93368	1.48e-16
AGAP11	-1.94635	5.2e-19
AC069234.3	-1.94856	1.57e-17
LINC02587	-1.97609	2.84e-15
AL136084.3	-2.00942	6.4e-20
AC130371.2	-2.02106	3.86e-18
AC024909.1	-2.02219	1.09e-23
MIR497HG	-2.0355	3.83e-20
LINC02202	-2.04517	5.67e-13
AUXG01000058.1	-2.05387	1.78e-15
AL732437.1	-2.10896	3.4e-10
MIR22HG	-2.1179	1.41e-17
AC018752.1	-2.11813	5.47e-21
AC005523.2	-2.12888	3.84e-14
AC015922.2	-2.16092	4.51e-18
AP003555.2	-2.17945	2.95e-15
AC025257.1	-2.20562	1.02e-13
FAM198B-AS1	-2.23858	4.07e-21
HSD11B1-AS1	-2.26436	1.89e-12
AP001528.1	-2.26936	5.68e-19
TRHDE-AS1	-2.30571	1.31e-14
AC017083.2	-2.37265	1.14e-17
LINCADL	-2.75692	5.47e-15
AL157387.1	-4.09026	1.87e-14
AC022966.2	-4.90388	2.4e-24

## Sheet: GE.ER+ _vs_Normal-fold2.0_adjp0
Gene ID (Regulation criterion: fold > 2.0 and adjp p-value < 0.05)	ER+ _vs_Normal-log_fold	ER+ _vs_Normal-p_value
AC087393.2	2.80157	4.63969e-11
LMNTD2-AS1	2.7438	1.58691e-13
AC105219.2	2.60257	3.59251e-15
AC044784.1	2.59852	1.99899e-12
LINC01488	2.47056	4.00187e-13
AC015674.1	2.40097	7.33357e-12
LINC02676	2.31184	8.76997e-13
AL031600.3	2.30893	5.57706e-09
AL390719.2	2.30415	7.23841e-13
AC124319.1	2.28693	3.21323e-15
RCC2-AS1	2.25748	1.65077e-08
MRPS30-DT	2.24155	1.98273e-08
AC117498.2	2.23235	2.30275e-10
AC010336.3	2.21681	1.32036e-09
DSCAM-AS1	2.21424	3.40929e-08
AL691482.4	2.16219	3.4272e-11
AC005786.3	2.15363	1.32142e-07
GATA3-AS1	2.13862	2.28538e-10
AL355816.2	2.13688	7.40933e-13
AC011603.3	2.10862	4.95288e-12
AL157387.1	2.07394	0.000162656
AC092683.2	2.05135	6.49631e-14
AC120498.4	2.04584	6.1717e-13
LINC01087	1.99412	2.5385e-13
AC055854.1	1.97778	4.85326e-14
AC125611.3	1.97353	2.16822e-08
AC013652.1	1.96005	5.88574e-15
AC011472.3	1.95449	1.91391e-10
AL589182.1	1.95316	1.46183e-09
AC008443.8	1.95041	3.29908e-10
AC108449.3	1.92391	2.3743e-09
AL353803.5	1.91912	1.85322e-10
AC091564.4	1.91876	5.9115e-08
AC093838.1	1.91189	3.15112e-09
AC010326.4	1.89247	1.94101e-17
AC009133.1	1.89082	5.33047e-20
FOXO6-AS1	1.88973	1.82688e-16
AC084125.4	1.88637	2.80645e-14
MIR200CHG	1.88113	7.51585e-11
AC009065.2	1.88109	5.14229e-17
AC068491.3	1.87309	2.59247e-12
ST8SIA6-AS1	1.84818	1.45078e-11
AL031848.1	1.8473	1.50934e-11
AC092683.1	1.83751	7.92287e-11
AL645608.6	1.82071	7.99348e-09
AC105118.1	1.81131	7.53592e-12
AC120498.2	1.80982	2.6782e-08
AC004702.1	1.80205	3.27434e-08
LINC01238	1.80002	2.56255e-11
AC141930.1	1.78778	8.54645e-13
HMGA1P4	1.78221	4.63969e-11
AC103691.1	1.74849	1.47464e-10
AC092071.1	1.74165	9.22151e-09
AC079296.2	1.73913	1.13716e-08
AL117329.1	1.73865	2.50327e-11
AC068831.5	1.73283	1.60904e-06
PVT1	1.72548	5.63862e-11
AC092306.1	1.71963	2.35021e-08
AL357568.2	1.71592	7.36072e-20
TTC39A-AS1	1.71269	4.33746e-09
AC110619.1	1.71253	3.19116e-07
C4A-AS1	1.71218	9.24781e-12
C4B-AS1	1.71218	9.24781e-12
AL022341.2	1.7112	1.1164e-09
MNX1-AS2	1.70997	8.31017e-09
AL161908.1	1.70875	8.54826e-08
AL078582.2	1.7027	5.96063e-10
U62317.2	1.68832	1.50801e-05
AC010761.6	1.66792	3.29324e-10
SIAH2-AS1	1.66682	1.01744e-11
AC006027.1	1.66179	2.86011e-08
SIDT1-AS1	1.65861	2.80645e-14
EHMT2-AS1	1.65808	1.73199e-17
LINC01410	1.65523	4.66585e-10
AC013652.2	1.65248	3.73515e-10
AC011465.1	1.64536	3.1269e-10
AL929601.1	1.64184	3.72626e-13
ARSD-AS1	1.63027	5.57706e-09
AC091053.1	1.62977	4.50792e-07
AL031717.1	1.62849	1.99471e-13
LINC01614	1.62054	2.13895e-16
LINC01117	1.62045	3.19287e-12
AC102945.1	1.61921	8.99513e-10
AC159540.2	1.61548	2.00269e-12
AC024560.3	1.61132	1.43611e-11
AF127577.1	1.60125	1.57118e-06
AL138885.3	1.59278	1.73199e-17
AL139317.3	1.58943	2.45186e-13
DGCR9	1.58613	8.93809e-13
SHANK2-AS2	1.58523	2.1142e-09
AL662884.2	1.58211	7.28576e-06
TRPM2-AS	1.58036	8.22072e-10
AL512283.2	1.57267	7.37507e-12
AC233280.1	1.56978	2.80645e-14
KAZN-AS1	1.56542	1.18972e-10
HPN-AS1	1.55993	2.23929e-16
AC242022.1	1.5474	5.19072e-08
AC002072.1	1.5456	2.31028e-14
LINC00504	1.54549	5.16898e-11
AC069120.1	1.54391	9.15731e-11
TONSL-AS1	1.54168	5.16898e-11
MALAT1	1.54152	7.12138e-13
AC048352.1	1.51876	1.96303e-14
AC008655.1	1.51667	3.42985e-06
LINC02747	1.50511	3.52255e-07
LINC01002	1.50419	4.21304e-07
AL158832.2	1.50303	7.34061e-10
Z82195.3	1.49324	9.2905e-12
AC083906.3	1.49282	1.472e-10
MAFA-AS1	1.49281	3.20665e-11
AL121829.2	1.49168	2.64749e-15
C2orf27A	1.49039	3.56274e-08
AC022146.2	1.48954	1.77433e-09
AC093297.1	1.48573	0.000209304
AL390294.1	1.48376	7.23364e-07
OLMALINC	1.48156	1.69349e-11
AL035252.6	1.47595	4.52511e-11
AC144450.1	1.47431	4.84478e-14
AP006621.4	1.47248	1.46183e-09
AL360020.1	1.47215	7.69916e-11
AC068580.3	1.46976	2.52723e-09
AC003965.2	1.46533	8.49383e-11
AL049839.3	1.46236	2.79156e-13
AC024451.4	1.4587	7.23841e-13
AL008730.1	1.45232	2.2162e-11
AC084346.1	1.44985	1.57149e-07
SLC26A4-AS1	1.44801	1.14623e-10
AL354836.1	1.44306	4.1093e-13
AC007533.2	1.44225	1.2546e-12
AL022151.1	1.4419	2.55369e-11
FOXD3-AS1	1.44105	3.02089e-13
LINC01569	1.44046	2.84685e-15
HOTAIR	1.43863	8.51773e-09
AC099518.5	1.43768	2.1741e-08
AC131254.2	1.43672	6.7739e-10
AC025580.2	1.43366	9.22151e-09
AC092902.4	1.42336	1.23899e-11
AC125494.1	1.41996	1.64301e-07
LINC01322	1.41394	5.16053e-10
AC016821.1	1.40136	2.19292e-10
BTBD9-AS1	1.3998	3.57871e-11
AL645608.2	1.39627	5.95085e-08
SNHG25	1.39474	5.37558e-06
LINC01873	1.39351	1.29621e-10
AC138932.6	1.39133	6.6258e-14
AC130456.3	1.38894	3.84827e-09
AL031714.1	1.38728	9.93788e-13
LINC01551	1.38384	7.83302e-05
AC115099.1	1.38227	8.91232e-08
AC027018.1	1.38067	1.09939e-11
AC018557.1	1.37932	1.57866e-07
AC108134.1	1.37821	3.41029e-09
AC105219.4	1.3766	7.17507e-16
AC024257.3	1.37606	2.56922e-10
AL136419.3	1.37534	4.12672e-11
AL589935.3	1.37418	3.61522e-10
DRAIC	1.37325	1.43112e-07
AC097532.3	1.37245	6.9196e-10
AP002807.1	1.37018	1.36436e-12
MAFG-DT	1.3695	3.45698e-09
AC092445.1	1.36932	2.15554e-09
AC087741.1	1.36638	1.20475e-08
AC111170.3	1.36583	6.33169e-10
AP000553.2	1.36318	6.21424e-11
LINC02568	1.36306	1.25964e-05
AL133410.2	1.36121	1.76339e-06
AC145207.2	1.35958	0.000183286
AL450306.1	1.35781	1.3069e-10
HM13-IT1	1.35338	5.52655e-09
AC120498.6	1.35281	0.000249998
AC011447.3	1.35179	3.35951e-11
AC093620.1	1.35072	1.55233e-12
AP006621.2	1.35024	1.02349e-08
AP001330.1	1.34964	3.71553e-09
AC026412.3	1.34944	8.93809e-13
LINC01722	1.3478	1.46761e-10
AL133372.2	1.34703	1.03096e-10
AP005901.5	1.34653	1.25544e-09
RABGAP1L-IT1	1.34426	6.6166e-09
AC234582.1	1.33962	5.65913e-10
DISC1-IT1	1.3384	1.08175e-09
AL365436.2	1.3364	3.71508e-11
AC004951.1	1.33307	1.45078e-11
AC008764.3	1.33294	2.8143e-07
AC008763.1	1.33227	1.32392e-07
AC093725.2	1.33095	1.85185e-09
AC005086.2	1.33052	1.09939e-11
LINC01297	1.32919	2.4355e-09
LINC01609	1.3289	1.34715e-09
AC008610.1	1.32801	4.50317e-08
AP003419.3	1.3278	1.68336e-09
AC087284.1	1.32749	7.53592e-12
AC087473.1	1.32679	3.70169e-09
AC103957.1	1.32328	3.43668e-08
LINC00342	1.32009	6.0991e-07
AC008883.3	1.31789	2.4355e-09
AC006141.1	1.31704	2.65649e-10
AP005131.3	1.31662	5.80088e-10
AL110115.1	1.31585	8.30798e-10
AC010973.2	1.31325	8.01143e-14
SPINT1-AS1	1.31164	9.30741e-07
AP001010.1	1.31021	1.2674e-10
AL450426.1	1.30574	4.03674e-13
AP002439.1	1.30566	4.1426e-12
AC007333.2	1.30497	3.27218e-08
AL359258.1	1.30414	1.50845e-07
AL390038.1	1.30414	1.50845e-07
AC006111.2	1.30388	6.78211e-14
AL928654.2	1.30297	1.82885e-09
AC244197.2	1.30243	1.10847e-06
AC108134.4	1.30207	1.18972e-10
MIR210HG	1.29998	1.75105e-10
AC074212.1	1.29812	1.63529e-06
MIR503HG	1.29738	6.9719e-06
CASC17	1.29717	1.36436e-12
ELF3-AS1	1.29637	6.94071e-16
AC099550.1	1.2946	1.71189e-09
AC017091.1	1.29144	1.88338e-08
AC002044.1	1.28857	1.6477e-07
LINC01977	1.28682	7.00838e-11
AC120498.10	1.28526	1.06112e-07
AL355994.3	1.28443	0.000886729
AC005921.3	1.28408	6.9764e-09
AC109361.2	1.28354	5.63062e-09
LINC02822	1.27851	1.67263e-08
AC107204.1	1.2773	4.3436e-10
AC018678.1	1.27402	8.17719e-10
AC245052.4	1.2739	2.5266e-15
AC007326.5	1.27203	7.76719e-05
AL645924.1	1.27035	2.68382e-07
HCG25	1.26973	1.32332e-09
AP000542.2	1.26597	3.12261e-13
KIF26B-AS1	1.26516	5.97562e-15
AC092070.4	1.26437	5.28488e-09
AC073111.3	1.26178	9.57609e-09
AP003692.1	1.25954	1.27913e-09
AC025031.3	1.25919	2.62734e-08
AC126768.2	1.25908	6.04523e-09
RBMS3-AS3	1.25821	1.34715e-09
AC087292.2	1.25802	1.719e-06
LINC01176	1.2577	6.97172e-10
AL590807.1	1.25737	7.06459e-10
AL390726.2	1.25462	4.41118e-07
TTTY10	1.25295	6.88524e-10
AC109466.1	1.25272	8.66856e-08
AC139792.1	1.25126	7.56761e-10
SAP30L-AS1	1.24953	7.22421e-12
AL929472.2	1.24929	1.50352e-06
AC096647.1	1.24895	1.16815e-10
Z82214.2	1.24891	3.23934e-07
AC020922.3	1.24661	3.94967e-13
MIR4435-2HG	1.24628	3.80676e-10
AC005041.3	1.24376	9.5396e-10
AL356317.2	1.24302	5.26488e-08
LINC02503	1.24179	3.63863e-08
VCAN-AS1	1.24102	1.29716e-07
AL136221.1	1.24091	1.579e-09
AL157834.1	1.24001	8.36341e-09
AC005785.1	1.24001	4.52679e-07
AL121906.2	1.23862	3.13544e-14
LINC01116	1.23757	1.41768e-08
AL138720.1	1.23577	2.0951e-14
DCUN1D2-AS	1.23499	1.55089e-08
AC092162.2	1.2347	5.25933e-10
AC103810.2	1.23449	3.40631e-07
SEPSECS-AS1	1.23366	9.19786e-10
PCAT6	1.23259	4.17395e-10
AL355347.1	1.23228	3.94077e-10
AP001107.9	1.23209	2.6775e-10
PTOV1-AS2	1.22954	3.02601e-10
AC021321.2	1.2295	7.27318e-09
AC022154.1	1.22722	7.4181e-10
AC012313.2	1.22695	3.52994e-08
AC073130.1	1.22522	5.70341e-07
AQP4-AS1	1.22507	1.14332e-07
AL591501.1	1.22475	1.74894e-09
AC051619.3	1.22204	9.6469e-08
AC087878.1	1.2218	1.22984e-10
AP006248.4	1.21948	2.73579e-09
DCST1-AS1	1.2159	9.24781e-12
AC099684.2	1.21179	9.29179e-10
AL451069.2	1.20665	1.66881e-10
AC006435.2	1.2048	4.05169e-07
AC027601.1	1.20415	7.48054e-11
AC132872.5	1.20347	1.69174e-13
AC091074.2	1.2033	6.88267e-09
AC103955.1	1.20298	5.50609e-08
AL121832.1	1.20194	6.40943e-11
AL365181.2	1.2011	1.70865e-07
AC002128.1	1.20057	2.63748e-09
AC092171.4	1.20041	4.1093e-13
AC023590.1	1.19976	7.51999e-12
AC104841.1	1.1995	2.72511e-09
AC068385.1	1.19775	0.0088508
AL157912.1	1.1967	4.06483e-08
U73166.1	1.19326	3.00997e-09
AC025259.1	1.19141	3.10025e-05
AP006565.1	1.19078	9.24781e-12
AC011346.1	1.18795	1.93891e-09
AC127024.2	1.18455	6.03962e-11
MMP25-AS1	1.1804	7.57705e-06
AL078645.1	1.17953	4.73963e-09
LINC00392	1.17888	1.64729e-08
AC079329.1	1.17852	4.64884e-07
AC092802.2	1.17592	8.8667e-10
ATP2A1-AS1	1.17584	4.55265e-10
AC008679.1	1.1735	4.52177e-09
AL355997.1	1.17335	3.73515e-10
LINC00685	1.1713	6.81321e-07
AL445248.1	1.17069	4.24604e-09
AC092171.1	1.16946	8.27608e-13
AC023389.2	1.16109	6.88267e-09
AL160191.1	1.16097	1.55537e-10
LINC02604	1.16075	3.85745e-10
AC117503.1	1.16062	1.02319e-07
AP001453.4	1.15908	1.92733e-13
LINC00662	1.15814	1.35391e-10
AL157935.2	1.15789	6.55379e-08
AC137894.3	1.15599	1.15891e-08
AC020663.2	1.1558	3.6554e-14
AC012615.2	1.15397	1.10401e-06
AL365181.3	1.15334	3.33557e-06
LINC01341	1.14952	6.03962e-11
RNF213-AS1	1.14761	1.48821e-11
LINC01644	1.14728	1.77707e-07
AL606760.2	1.14699	4.96547e-09
AC090946.1	1.14661	7.64494e-08
AL357141.1	1.14601	6.8711e-09
AC006270.1	1.14245	1.31264e-10
AC008870.2	1.13967	1.72514e-05
LINC00882	1.13619	2.72406e-08
AC121333.1	1.1357	5.69481e-11
LINC00608	1.13503	1.00689e-10
AC083967.1	1.13497	5.70341e-07
AC046134.2	1.12847	1.46511e-10
LINC02804	1.12759	1.39728e-10
AC100839.2	1.12692	4.16282e-07
C5orf66	1.1267	9.08394e-09
AC015813.4	1.12397	6.8408e-05
TFAP2A-AS1	1.12317	7.70327e-11
KCNQ1OT1	1.1224	2.94621e-11
AL512328.1	1.12195	1.25834e-11
LINC00113	1.12153	3.48547e-08
LINC01967	1.11997	1.66806e-09
AC106795.2	1.11914	5.84652e-10
AL391421.1	1.11772	1.59523e-06
AC008394.1	1.11735	8.63117e-10
AC008937.2	1.1157	9.84107e-08
STAG3L5P-PVRIG2P-PILRB	1.11381	5.73219e-09
AL365204.2	1.11374	2.15032e-09
AC013549.4	1.11349	1.13321e-11
AC089999.4	1.11295	1.27178e-08
RUSC1-AS1	1.11033	3.63768e-11
AL354956.1	1.108	3.9084e-06
AL645608.4	1.10729	6.86931e-08
AP005212.4	1.10687	1.31624e-07
AL445430.2	1.1054	7.35645e-09
AL683807.1	1.10489	2.6782e-08
AC110285.2	1.10474	0.000143279
AC006441.1	1.10403	1.39084e-08
AC132872.3	1.10328	1.65771e-06
AC009630.3	1.10158	3.75261e-09
AL133343.2	1.10153	2.85184e-08
ZSWIM8-AS1	1.10038	4.90003e-07
AC009005.1	1.0995	8.60333e-10
AC005899.2	1.09876	1.56213e-06
AC009065.9	1.09852	6.12676e-13
AC020656.1	1.0984	4.94394e-05
AC004494.1	1.09834	2.94565e-10
WASIR2	1.09673	8.90748e-10
LINC02334	1.0965	1.65632e-09
MAPT-AS1	1.09633	1.0278e-09
PPP1R14B-AS1	1.09589	4.59202e-10
AC107031.1	1.09553	1.82169e-08
PPP1R26-AS1	1.09527	1.70707e-11
AC087883.2	1.0931	4.80449e-07
AL110292.1	1.09301	6.75277e-09
AC005544.1	1.09278	9.82698e-07
AC012313.3	1.09219	6.4728e-05
AC098679.6	1.09186	2.76719e-06
AL445524.1	1.09156	1.25679e-12
AL390719.3	1.09043	4.79147e-12
ZNF213-AS1	1.08977	3.35951e-11
UGDH-AS1	1.0893	8.85586e-09
AP000867.5	1.08848	7.13035e-06
AC106782.5	1.08831	9.17079e-08
PRKG1-AS1	1.08818	5.40288e-09
AC092620.1	1.08761	2.96168e-09
NR4A1AS	1.08725	0.0117194
AC005329.1	1.08693	7.39053e-06
CR382287.2	1.08592	7.75835e-11
AC025366.1	1.0819	1.89029e-07
AL109933.5	1.08123	2.6965e-09
AP002505.1	1.08078	4.57793e-07
AL390763.1	1.07869	0.000436573
RNF139-AS1	1.07863	1.46875e-11
LINC01821	1.07801	5.8206e-08
MIR663AHG	1.07797	5.88456e-05
AP001160.1	1.07747	4.18237e-09
AC109460.2	1.07736	1.15597e-11
AC112484.3	1.07669	5.22476e-09
AC069029.1	1.07655	3.02578e-06
AC084125.2	1.07618	8.42129e-05
AC016747.3	1.07579	7.06459e-10
AL713998.1	1.07399	1.72631e-08
LINC01697	1.07134	1.8122e-05
AC008771.1	1.07115	5.04159e-13
AC004477.2	1.06937	0.00145982
LINC01224	1.06645	1.77241e-13
ODF2-AS1	1.06628	1.7491e-10
AL590652.1	1.06585	6.27317e-10
GHET1	1.06559	1.58019e-09
AC068790.5	1.06418	6.11891e-08
CBR3-AS1	1.06417	8.95332e-10
AC246785.3	1.06307	1.0701e-05
MIRLET7BHG	1.06166	1.61248e-06
AC004990.1	1.06156	1.62002e-13
AC006008.1	1.06028	4.9434e-06
AL645608.8	1.05963	1.42172e-09
LINC02742	1.05899	6.49761e-09
AL365356.1	1.05835	7.95308e-11
AL359764.2	1.05819	2.96653e-08
AC090994.1	1.05746	4.98433e-07
AL021392.1	1.05706	1.51298e-10
AC140481.4	1.05701	0.000185978
SPAG5-AS1	1.05635	3.37815e-11
AP002761.1	1.05614	1.11503e-05
AC023043.4	1.05593	1.58392e-06
AC107464.1	1.05478	1.9785e-05
Z94721.3	1.05452	2.09725e-09
AC006042.1	1.0538	4.35972e-08
LINC02224	1.0527	3.11663e-05
AC245884.10	1.05255	1.15779e-07
AC023024.1	1.05181	4.09223e-09
AC008761.2	1.05124	1.54207e-07
EAF1-AS1	1.05064	8.0934e-06
LINC01727	1.0506	5.1265e-11
SRRM2-AS1	1.0499	3.6555e-11
AP001775.2	1.04975	6.87882e-07
SNHG31	1.04957	6.9764e-09
AC007308.1	1.04896	7.40603e-07
AP001062.3	1.0485	1.09937e-05
AC124290.1	1.04762	1.17582e-08
AC108463.3	1.04661	4.12701e-10
AC016597.2	1.04631	1.594e-11
AC009022.1	1.0453	8.61973e-10
DTX2P1-UPK3BP1-PMS2P11	1.04503	1.26646e-12
AL139147.1	1.04497	1.97621e-09
LINC00499	1.04448	1.14799e-07
AL450992.3	1.04347	2.95778e-11
AC007390.2	1.04247	1.46416e-09
AC018816.1	1.041	0.00177264
AC004039.1	1.04076	2.84707e-09
AC005391.1	1.04001	1.9931e-07
AC010503.5	1.03943	1.98102e-06
AC022167.1	1.03928	0.000121598
AC025048.4	1.03864	1.94633e-08
MAL2-AS1	1.03858	2.71233e-12
BRWD1-AS2	1.03802	1.36388e-10
AL139288.1	1.036	7.43348e-06
AC008735.2	1.03596	2.0832e-11
LINC02614	1.03424	5.50487e-09
BSN-AS1	1.03305	1.88425e-09
AC004584.1	1.033	4.90462e-08
LMCD1-AS1	1.03189	1.10144e-10
AC133550.3	1.03094	7.12487e-08
AL135926.1	1.03064	4.33695e-09
AC027288.3	1.02982	1.38516e-09
AL161452.1	1.02973	2.09031e-14
AC078880.4	1.02968	1.43651e-09
HCG18	1.02852	9.21207e-09
AL591503.1	1.02843	3.30191e-06
AC122707.1	1.02762	5.39325e-07
AC012349.1	1.02754	3.13498e-09
AC009120.4	1.02741	2.61599e-09
AC027277.1	1.02727	0.00261373
AC135050.3	1.02519	2.27172e-08
TBILA	1.02484	2.36755e-10
AC020978.1	1.02322	1.85744e-08
CCDC26	1.02166	9.73427e-09
AC027796.4	1.02096	7.61099e-07
AC022929.2	1.02085	4.77737e-09
AC106886.2	1.02039	1.15828e-08
AC005776.2	1.01902	3.38857e-11
AC093001.1	1.01893	0.0306483
LINC00265	1.01871	1.96388e-08
AC010525.1	1.01811	8.51773e-09
AC007342.4	1.01654	8.52753e-09
AL139349.1	1.0165	1.00444e-07
AL133353.1	1.01645	1.66668e-12
AC092296.2	1.01627	9.70735e-07
AL670729.3	1.01533	9.78492e-06
AL359894.1	1.01375	1.58945e-06
LINC01608	1.01293	1.30235e-08
AC114928.1	1.01184	1.41644e-07
LINC00461	1.01168	2.85634e-06
AL035411.3	1.01158	3.20618e-08
AL009179.1	1.01083	2.93056e-10
DM1-AS	1.01082	1.83692e-08
AC020915.2	1.0105	1.03295e-10
AC123912.1	1.01049	2.07811e-07
AL356481.2	1.00972	9.94953e-07
NALT1	1.00951	2.87264e-07
AL591845.1	1.00908	3.61743e-05
DLEU1	1.00895	1.89608e-10
KDM4A-AS1	1.00873	2.2448e-13
LINC00383	1.00856	1.85001e-09
PTCSC2	1.00761	1.25131e-09
AC018362.1	1.00644	1.3227e-10
AF117829.1	1.00597	4.71317e-09
ABHD15-AS1	1.00577	2.89666e-06
LINC01344	1.00571	6.96631e-10
AL355574.1	1.00571	7.05576e-08
DARS-AS1	1.00311	1.14648e-08
AL353759.1	1.00255	1.594e-11
AP002993.1	1.00231	4.11118e-06
AC008588.1	1.00146	1.20475e-08
AL442125.2	1.00003	1.14756e-08
HOXA-AS2	-1.00131	7.3937e-08
AL732437.1	-1.00291	0.0128759
AC010457.1	-1.00307	3.258e-10
AL583785.1	-1.00641	1.19215e-10
PGM5P3-AS1	-1.00836	2.51886e-11
AC011484.1	-1.01159	5.33047e-20
AC015922.3	-1.01397	5.70341e-07
AC090004.2	-1.01404	2.70982e-12
AC002066.1	-1.0173	1.89608e-10
AC105942.1	-1.0216	4.79432e-13
AL391422.4	-1.02256	6.30665e-15
AC080013.4	-1.02337	1.0377e-07
AP001189.1	-1.02502	1.91536e-09
AC244517.4	-1.0333	3.07624e-07
MBNL1-AS1	-1.03521	4.32671e-15
UVRAG-DT	-1.03615	9.8218e-07
AL391427.1	-1.0377	1.18741e-06
AC136424.1	-1.05064	1.38749e-08
LINC00667	-1.05542	1.66606e-13
HOTAIRM1	-1.05785	7.44023e-07
AP003071.4	-1.05848	6.10894e-13
AL133415.1	-1.06374	7.22054e-08
AC104237.3	-1.06929	8.87997e-08
AC098595.1	-1.07996	8.2155e-13
AC005944.1	-1.0829	0.00127784
ADAMTS9-AS2	-1.08332	1.38736e-08
AC105020.4	-1.0858	7.92626e-05
CEROX1	-1.09239	0.000188232
AP001107.5	-1.10114	3.78059e-10
AC026369.2	-1.10133	2.06386e-05
LINC02237	-1.11036	1.10828e-11
AC090236.1	-1.11072	6.93751e-05
PRDM16-DT	-1.12409	6.48236e-08
H19	-1.13078	0.00159469
AC018752.1	-1.131	2.41131e-06
AL133482.1	-1.14068	3.75379e-13
AC079298.3	-1.14173	1.21878e-09
AC091563.1	-1.15024	4.26621e-08
LINC00842	-1.15508	2.12681e-10
AL450344.3	-1.15813	4.45026e-10
AC069234.3	-1.16152	1.47221e-06
AL049597.2	-1.16665	7.17507e-16
LINC01235	-1.16867	8.24705e-07
AC005523.2	-1.17141	3.94026e-06
AC022509.3	-1.17245	1.70551e-09
TMEM220-AS1	-1.17424	1.93721e-13
HCG11	-1.17828	7.97416e-17
AC015712.4	-1.18001	4.37799e-06
AC096921.2	-1.18399	7.36072e-20
LINC01963	-1.20084	7.55833e-14
AC097713.1	-1.20098	5.67998e-07
LINC02613	-1.20589	3.68058e-06
AC147067.2	-1.20733	2.6778e-08
AC002546.1	-1.21027	4.96504e-07
LINC01883	-1.2111	0.000126063
CEBPA-DT	-1.22355	2.22736e-14
AC108449.2	-1.25063	2.47496e-11
AP005233.2	-1.25537	0.000219167
DAAM2-AS1	-1.25797	6.10576e-07
LINC00632	-1.26092	1.44167e-05
ACTA2-AS1	-1.28158	0.000288384
SNHG29	-1.29041	1.45342e-08
AL117335.1	-1.30373	4.48698e-12
AGAP11	-1.31052	5.01596e-09
AC007283.1	-1.3145	3.90926e-07
CRIM1-DT	-1.31466	1.08821e-09
FGF14-AS2	-1.31811	1.51788e-15
MAGI2-AS3	-1.33733	4.27036e-16
ADAMTS9-AS1	-1.37935	1.06544e-10
AC000050.3	-1.39793	7.87165e-10
AC018521.6	-1.40259	3.75584e-12
AC036108.2	-1.41343	2.99736e-07
AP001189.3	-1.41366	4.83311e-12
AC015563.3	-1.41722	7.7635e-11
CARMN	-1.42036	1.13629e-06
AL109741.1	-1.44699	2.36755e-10
NORAD	-1.44825	9.48269e-12
LINC02188	-1.46645	4.05041e-08
AC087190.1	-1.49258	3.85745e-10
AUXG01000058.1	-1.49351	6.72649e-09
AC006159.1	-1.49798	5.43632e-14
LINC02607	-1.50089	3.19615e-13
AL513165.1	-1.519	3.78352e-09
AC130371.2	-1.55562	1.09077e-11
MIR22HG	-1.5597	1.19787e-12
ROCR	-1.56606	0.000826532
AP001528.1	-1.61137	1.98527e-10
MIR497HG	-1.62224	2.80645e-14
AL731577.2	-1.62939	1.20298e-14
AP003555.2	-1.64198	1.83245e-09
AC104083.1	-1.66771	7.01741e-16
AL445426.1	-1.70721	8.23644e-18
LINC01140	-1.73215	1.54229e-11
AC011825.3	-1.75382	1.1279e-12
AC017083.2	-1.8084	8.54855e-14
AC093110.1	-1.82772	4.27036e-16
AC024909.1	-1.83522	7.2187e-19
AL138478.1	-1.87958	2.08892e-13
LINC00968	-1.94402	5.2382e-12
AC254633.1	-1.96893	5.58474e-16
AC007036.3	-1.97132	2.75882e-16
LINC02587	-1.99351	7.56496e-16
AL136084.3	-1.99364	4.60453e-19
TRHDE-AS1	-2.01491	3.66539e-11
LINC02202	-2.08382	8.13817e-13
AC025257.1	-2.09751	2.69033e-11
AC011611.3	-2.14382	3.12261e-13
LINCADL	-2.51389	3.36214e-12
HSD11B1-AS1	-2.56856	6.3856e-14
AC022966.2	-4.05792	2.31627e-16

## Sheet: GE.TNBC_vs_ER+-fold2.0_adjp0.05
Gene ID (Regulation criterion: fold > 2.0 and adjp p-value < 0.05)	TNBC_vs_ER+ -log_fold	TNBC_vs_ER+ -p_value
ROCR	3.05007	3.53078e-06
LINC01956	2.89727	1.40422e-10
FOXCUT	2.88416	2.72009e-13
AC008738.7	2.47612	1.62261e-08
AC125611.3	2.24884	1.133e-05
RCC2-AS1	2.18681	0.000140209
KIRREL3-AS1	2.07085	1.7866e-07
LINC02487	2.0469	2.80746e-06
AC020907.1	2.01381	1.2543e-10
SOX9-AS1	1.91482	1.2152e-06
AP001574.1	1.89622	1.40422e-10
AC020656.1	1.81486	1.71946e-07
AP001783.1	1.80732	3.88149e-07
AC010761.5	1.8042	0.000117756
LINC00393	1.76848	8.33373e-07
AC091053.1	1.74995	3.66276e-05
LINC01833	1.73478	4.05799e-06
LINC01436	1.72615	5.15737e-05
AC005944.1	1.67241	1.41968e-05
SNHG6	1.65709	2.07925e-06
LINC00511	1.62292	1.01668e-08
AL356417.2	1.62214	9.70667e-06
LINC01152	1.59289	1.38383e-05
AC024940.6	1.58965	1.01708e-05
AC099850.4	1.57323	8.44577e-05
ARAP1-AS1	1.52819	0.00224843
AC104393.1	1.50419	8.00126e-08
LINC01315	1.49593	5.14179e-07
AP003392.3	1.47974	0.000578773
AC027031.2	1.46196	1.37676e-07
U62317.1	1.42435	1.27831e-05
AC007283.1	1.42043	1.87692e-06
LINC01883	1.4167	0.00290676
FOXP4-AS1	1.40109	5.73405e-07
LINC02188	1.39806	5.20623e-07
AL353807.5	1.38509	2.64263e-06
AF130417.1	1.35408	4.8159e-05
VIM-AS1	1.34334	1.337e-07
PICSAR	1.29343	1.96973e-05
AC011773.1	1.29099	3.87161e-05
AP000525.1	1.27885	0.00232994
AP000851.1	1.23441	0.00257386
AC016735.1	1.22979	0.00200276
AP001505.1	1.22236	8.69551e-10
AC012615.2	1.22071	0.010841
AC092718.4	1.19782	9.66588e-07
LINC00707	1.19084	0.00012466
AC008738.3	1.18612	0.00193175
AC087318.1	1.18509	5.14179e-07
AC245041.2	1.18093	0.00256615
AL359555.4	1.17952	7.17038e-07
AC245884.9	1.17083	0.000971879
LINC01606	1.16779	0.000139909
LINC01133	1.14526	4.93964e-05
FP671120.7	1.14345	1.15034e-06
FP236383.5	1.14345	1.15034e-06
FP236383.4	1.14345	1.15034e-06
AL590617.2	1.143	9.65292e-07
AL157871.1	1.1284	0.0143413
AL929472.2	1.12587	0.000155677
AC104116.1	1.11674	0.000616695
AC087292.2	1.11646	0.000291875
LINC02367	1.11547	2.12206e-05
AL109761.1	1.10577	0.00079416
LINC00273	1.10421	0.000414107
LINC02595	1.10204	7.60377e-05
SMIM25	1.08674	4.95351e-09
AC027319.1	1.08328	0.00039085
FP671120.8	1.07343	2.82652e-06
AL031600.3	1.06899	0.0303525
C21orf91-OT1	1.06619	0.000393501
AL122034.1	1.06081	0.00121886
AC104794.5	1.05731	6.26428e-05
AP003068.1	1.04421	0.000128723
AL391069.1	1.04167	0.0110408
AL021707.5	1.03983	0.00365413
DNAJC9-AS1	1.03773	0.000390649
RMRP	1.03448	0.0039162
MIR924HG	1.02911	3.63975e-05
AC010761.2	1.02804	0.00530381
AC011352.1	1.0236	0.00039085
AC087393.2	1.00945	0.0298457
AC017104.1	-1.00112	1.57665e-08
SPINT1-AS1	-1.00511	3.35614e-07
LINC01411	-1.00526	0.000448156
AC005606.2	-1.00637	1.19921e-08
AL355102.5	-1.00674	6.09267e-06
MMP25-AS1	-1.01112	7.14575e-05
SRRM2-AS1	-1.01291	6.33916e-10
AC011481.2	-1.01385	5.18361e-05
UBXN10-AS1	-1.01967	4.04835e-06
AC009133.1	-1.02028	1.37676e-07
AP005212.4	-1.02409	0.000234181
LINC00457	-1.03047	8.07948e-09
AC068580.3	-1.03473	0.000252869
AC127526.5	-1.04572	5.27166e-06
AC067852.2	-1.04574	6.19913e-05
AC068888.1	-1.05046	1.48215e-07
AC092070.4	-1.05114	1.73819e-05
AL365436.2	-1.05281	1.67695e-06
LINC00957	-1.05331	1.67695e-06
AC004466.1	-1.05385	1.43522e-07
AC007342.4	-1.05628	2.7567e-08
FAM182B	-1.0592	7.22626e-06
RERG-IT1	-1.06414	0.000164578
LINC01297	-1.06618	0.000203201
AC010326.4	-1.06681	3.05427e-06
AL118522.1	-1.0676	4.09632e-08
AC083906.3	-1.06764	0.000101462
AC004982.2	-1.06965	1.94156e-05
AC069029.1	-1.07293	0.00023448
AL499602.1	-1.07319	2.7487e-06
AC007255.1	-1.07333	1.03232e-09
AC089999.4	-1.07457	3.58959e-08
LINC00265	-1.07579	1.36773e-09
AC016683.1	-1.08032	1.71949e-07
AC008937.2	-1.08063	1.64593e-06
AC092667.1	-1.08341	1.08602e-08
U73166.1	-1.09051	3.77401e-05
AL390719.2	-1.09222	0.000524697
AC027277.1	-1.09542	0.0223999
AL691482.4	-1.09655	0.00729275
AC020978.4	-1.09981	3.6691e-07
AL592146.1	-1.10147	0.000972792
STAG3L5P-PVRIG2P-PILRB	-1.10298	1.37812e-07
AL732437.1	-1.10605	0.00593753
AC104825.1	-1.10675	1.65155e-05
AC087878.1	-1.10936	2.7487e-06
AL589739.1	-1.12473	7.11604e-06
AC144450.1	-1.12814	1.23661e-07
AL590822.3	-1.12943	1.337e-07
NRAV	-1.13007	1.20553e-07
AC138150.2	-1.13731	1.27353e-09
AL031600.1	-1.13824	3.83573e-06
AP001107.8	-1.14433	3.82554e-05
CERS6-AS1	-1.14486	2.96354e-08
AL662797.2	-1.14513	0.020888
AC004477.2	-1.14595	0.00592838
AL357873.1	-1.14677	3.33195e-08
AC132872.3	-1.15005	1.28645e-06
TAPT1-AS1	-1.15053	2.01048e-08
CTBP1-DT	-1.15924	9.57404e-08
A1BG-AS1	-1.15962	3.84011e-07
Z82214.2	-1.16031	0.000247506
AC107031.1	-1.16108	6.99767e-07
AC012467.1	-1.16632	2.89084e-05
SLC9A3-AS1	-1.1675	0.00133455
AC093297.2	-1.1681	6.57144e-06
LINC01644	-1.17384	2.31068e-05
AC104938.1	-1.18264	1.06106e-06
AC130456.3	-1.18945	4.48861e-06
AC006942.1	-1.19747	3.3896e-07
AC087741.1	-1.19921	4.74105e-07
SIDT1-AS1	-1.20267	8.32089e-08
AC009283.1	-1.2029	1.91957e-06
AC008663.3	-1.20488	1.96973e-05
LINC00893	-1.20659	4.19914e-07
AC084018.1	-1.20728	3.45471e-06
AC092127.1	-1.20779	2.00491e-12
ARHGEF38-IT1	-1.22182	6.56086e-08
AL355102.1	-1.22266	4.25722e-05
AC023509.1	-1.22365	1.07123e-06
AL359258.1	-1.23075	2.48278e-05
AL390038.1	-1.23075	2.48278e-05
AC244197.2	-1.24079	5.93885e-05
AC069120.1	-1.24293	7.48002e-06
AC084125.2	-1.25124	0.00130626
THSD4-AS1	-1.25178	4.86803e-10
AL928654.2	-1.25419	1.92766e-06
AP005121.1	-1.25467	5.92729e-06
MEG3	-1.25527	0.00818513
GATA2-AS1	-1.26262	0.000181418
AL365181.2	-1.26556	1.22649e-05
CD2BP2-DT	-1.26559	4.9592e-09
LINC01016	-1.27	3.21394e-06
AC099684.1	-1.27918	1.08602e-08
AC006042.1	-1.2824	1.08602e-08
EGOT	-1.28643	1.11713e-07
AL022341.2	-1.29638	0.000233834
AC012404.2	-1.29972	1.22635e-06
LINC02381	-1.30285	2.32748e-10
AC015922.2	-1.31089	1.04734e-05
AC018521.5	-1.31757	7.66203e-07
AC140481.4	-1.32493	7.73324e-05
ARSD-AS1	-1.32562	9.03284e-06
MIRLET7BHG	-1.33131	1.55938e-08
LINC02224	-1.33217	2.1276e-05
AC064799.2	-1.33559	1.20219e-12
AL135999.1	-1.34002	8.3354e-10
AP003419.3	-1.34575	2.20876e-08
AC129507.4	-1.3483	2.71191e-08
AL139349.1	-1.35304	1.76985e-08
CCDC183-AS1	-1.35517	3.50249e-08
AC025917.1	-1.35557	3.08489e-08
AC002064.3	-1.35937	1.26185e-05
AC009065.2	-1.36474	4.0918e-07
AC012313.2	-1.36759	2.07544e-08
CR936218.2	-1.37164	4.60356e-10
AC108449.3	-1.37828	1.6991e-05
AP003419.2	-1.38626	1.28645e-06
AC060814.2	-1.40768	4.42765e-10
AC015802.1	-1.41022	4.62467e-06
AC018816.1	-1.42629	0.000445403
AF111169.1	-1.43061	2.65131e-05
HOXB-AS1	-1.43249	1.51042e-06
LINC01116	-1.4345	1.23722e-08
AC080112.2	-1.43695	6.11954e-07
DRAIC	-1.44647	1.18198e-06
AL035661.1	-1.4599	5.02781e-07
AC120498.10	-1.46437	1.17983e-06
AP002761.4	-1.4665	3.94703e-06
LINC01238	-1.47086	3.14296e-07
AL390726.2	-1.47303	1.07867e-06
AL157912.1	-1.51649	8.73953e-11
AC084346.1	-1.51965	5.71516e-07
SIAH2-AS1	-1.52205	2.06141e-08
AP000844.2	-1.52341	2.21025e-07
EHMT2-AS1	-1.52736	2.10039e-14
AL391421.1	-1.53127	7.61384e-08
AC109361.2	-1.532	6.00653e-10
AL929601.1	-1.53607	1.45473e-08
AC005329.1	-1.54815	2.52188e-09
MIR29B2CHG	-1.55052	8.28459e-14
AL590666.2	-1.55999	4.51567e-06
AC242022.1	-1.57344	1.3383e-05
AL645924.1	-1.57449	1.65777e-08
AC092162.2	-1.57516	2.57685e-11
AC008443.8	-1.57609	6.8834e-05
AC096733.3	-1.59274	1.13339e-12
AC092071.1	-1.59712	7.23275e-06
AL365181.3	-1.59971	7.55567e-07
AC096996.2	-1.60855	0.000131253
AC013652.2	-1.60952	3.22393e-07
AL356311.1	-1.6173	5.34466e-12
AL031848.1	-1.64473	1.74414e-09
AC110285.2	-1.64759	1.3374e-05
C2orf27A	-1.68068	1.83173e-07
AC078993.1	-1.69256	1.11619e-08
AL591845.1	-1.7071	1.29528e-09
AL589182.1	-1.74782	1.23984e-05
Z97653.1	-1.77464	3.72263e-10
KAZN-AS1	-1.79486	4.28805e-10
TNFRSF14-AS1	-1.80179	2.56852e-09
EWSAT1	-1.80371	1.31139e-08
AC008268.1	-1.84809	4.42765e-10
AL161908.1	-1.85387	7.9836e-08
SEMA3B-AS1	-1.86844	1.03512e-08
AC008763.1	-1.88475	2.83358e-11
DSCAM-AS1	-1.90615	3.11696e-05
AC010336.3	-1.97227	1.73079e-05
LINC01117	-2.03025	1.34367e-13
AC120498.6	-2.03305	2.80912e-06
AC098679.6	-2.05757	8.48169e-13
C4A-AS1	-2.05982	2.64048e-12
C4B-AS1	-2.05982	2.64048e-12
AC008663.1	-2.07987	1.23144e-07
LINC01087	-2.10431	1.44913e-11
AC093297.1	-2.10864	8.64885e-06
AL353803.5	-2.12655	5.16376e-09
AC141930.1	-2.16282	4.56804e-15
FAM198B-AS1	-2.18331	1.73169e-16
AL390294.1	-2.18721	1.7609e-09
AC120498.2	-2.19553	7.52172e-09
LINC02747	-2.2498	2.34704e-10
LMNTD2-AS1	-2.25907	2.08693e-09
MRPS30-DT	-2.29269	4.02653e-07
AC055854.1	-2.35712	5.79534e-14
LINC02676	-2.35963	3.45526e-09
AC079296.2	-2.38326	3.14108e-10
AC106738.2	-2.39547	4.14778e-15
AC037198.2	-2.39665	1.02654e-09
TTC39A-AS1	-2.44413	2.32189e-14
AL355994.3	-2.46172	5.46806e-08
AC110619.1	-2.71607	1.39969e-11
AC093001.1	-2.75205	1.66674e-07
LINC01488	-2.75978	7.94981e-13
LINC02568	-2.76649	9.01152e-16
GATA3-AS1	-2.77525	1.04709e-10
AC120498.4	-2.84292	6.50988e-16
AC093838.1	-2.86553	2.10039e-14
AL078582.2	-2.89274	9.02338e-19
AC044784.1	-2.90768	1.56383e-11
AL157387.1	-6.1642	4.56804e-15
