# Supplementary material for: Long non-coding RNA AC099850.4 correlates with advanced disease state and predicts worse prognosis in triple-negative breast cancer
Source: Front Med (Lausanne). 2023 Aug 31;10:1149860. doi: 10.3389/fmed.2023.1149860 (PMC10505935; doi:10.3389/fmed.2023.1149860)
Supplement: Supplementary file 2 [file Table_2.XLSX]

## Sheet: Sheet0
Table S2. Canonical pathway enrichment in AC099850.4high TNBC
Ingenuity Canonical Pathways	-log(p-value)	Ratio	z-score	Molecules
Kinetochore Metaphase Signaling Pathway	11.9	0.103	2.111	AURKB,BIRC5,CDC20,CDK1,H2AC18/H2AC19,KIF2C,NEK2,NUF2,PLK1,PTTG1,TTK
Pyridoxal 5'-phosphate Salvage Pathway	3.74	0.0615	2	CDK1,NEK2,PLK1,TTK
Salvage Pathways of Pyrimidine Ribonucleotides	3.09	0.0417	2	CDK1,NEK2,PLK1,TTK
