# Supplementary material for: Long non-coding RNA AC099850.4 correlates with advanced disease state and predicts worse prognosis in triple-negative breast cancer
Source: Front Med (Lausanne). 2023 Aug 31;10:1149860. doi: 10.3389/fmed.2023.1149860 (PMC10505935; doi:10.3389/fmed.2023.1149860)
Supplement: Supplementary file 3 [file Table_3.XLSX]

## Sheet: Sheet0
Table S3. Disease and function enrichment in AC099850.4high TNBC
Categories	Diseases or Functions Annotation	p-value	Predicted Activation State	Activation z-score	Molecules	# Molecules
Cellular Development,Cellular Growth and Proliferation	Cell proliferation of tumor cell lines	3.24e-08	Increased	4.096	ALOX15B,AURKB,BIRC5,CCNB2,CD24,CDK1,CDKN2A,CENPF,CKS2,DEK,ELF5,FOXC1,FOXM1,GABRP,HPGD,KIF2C,KPNA2,KRT17,MELK,MKI67,MMP7,MUCL1,MYBL2,NCAPD2,NEK2,PEG10,PLK1,PRC1,PROM1,PTTG1,S100A14,STMN1,TPX2,TRPS1,TYMS,UBE2C	36
Cellular Movement	Cell movement	0.00056	Increased	3.557	ALOX15B,APOD,CD24,CDK1,CDKN2A,CENPF,CHI3L1,DEK,FOXC1,FOXM1,KIF2C,KIFC1,KPNA2,KRT16,MELTF,MMP7,MYBL2,PLK1,PRC1,PROM1,PTTG1,S100A14,STMN1,TRPS1	24
Cellular Movement	Migration of cells	0.000357	Increased	3.401	ALOX15B,APOD,CD24,CDK1,CDKN2A,CENPF,CHI3L1,DEK,FOXC1,FOXM1,KIF2C,KIFC1,KPNA2,KRT16,MELTF,MMP7,MYBL2,PRC1,PROM1,PTTG1,S100A14,STMN1,TRPS1	23
Cellular Movement	Invasion of cells	3.32e-06	Increased	3.237	AZGP1,BIRC5,CD24,CDK1,CDKN2A,CENPF,CHI3L1,FOXC1,FOXM1,KIF2C,KIFC1,KPNA2,KRT17,MMP7,MYBL2,PLK1,PRC1,PTTG1,S100A14,STMN1,TRPS1	21
Cellular Movement	Cell movement of tumor cell lines	0.00185	Increased	3.114	CD24,CDK1,CDKN2A,CENPF,FOXC1,FOXM1,KIFC1,KPNA2,MELTF,MMP7,MYBL2,PLK1,PRC1,PROM1,PTTG1,S100A14,STMN1,TRPS1	18
Cellular Movement	Invasion of tumor cell lines	1.23e-05	Increased	2.994	AZGP1,BIRC5,CD24,CDK1,CDKN2A,CENPF,FOXC1,FOXM1,KIFC1,KPNA2,KRT17,MMP7,MYBL2,PLK1,PRC1,PTTG1,S100A14,STMN1,TRPS1	19
Cellular Movement	Migration of tumor cell lines	0.00366	Increased	2.837	CD24,CDK1,CDKN2A,CENPF,FOXC1,FOXM1,KIFC1,KPNA2,MELTF,MMP7,MYBL2,PRC1,PROM1,PTTG1,STMN1,TRPS1	16
Cell Death and Survival	Cell viability	3.15e-06	Increased	2.827	ANLN,APOD,AURKB,BIRC5,BRIP1,CD24,CDK1,CDKN2A,CHI3L1,EN1,FOXM1,KIFC1,MELK,MYBL2,NUF2,PLK1,PROM1,PTTG1,S100A14,STMN1,TOP2A,TPX2,TTK,TYMS	24
Cellular Development,Cellular Growth and Proliferation	Cell proliferation of colorectal cancer cell lines	0.00305	Increased	2.771	BIRC5,CD24,CDK1,MYBL2,PLK1,PTTG1,TYMS,UBE2C	8
Cellular Development,Cellular Growth and Proliferation	Cell proliferation of carcinoma cell lines	0.000373	Increased	2.754	BIRC5,CD24,CDK1,CDKN2A,FOXM1,HPGD,MELK,MYBL2,NEK2,PLK1,S100A14,STMN1,UBE2C	13
Cell Death and Survival	Cell viability of tumor cell lines	7.47e-05	Increased	2.725	ANLN,AURKB,BIRC5,BRIP1,CD24,CDKN2A,EN1,FOXM1,KIFC1,MELK,NUF2,PLK1,PROM1,PTTG1,S100A14,TOP2A,TPX2,TTK,TYMS	19
Cellular Growth and Proliferation	Colony formation	5.32e-05	Increased	2.189	BIRC5,CDK1,CDKN2A,CKS2,FOXM1,H2BC17,HPGD,KPNA2,MELK,PEG10,PLK1,PTTG1,UBE2T	13
Cell Death and Survival,Organismal Injury and Abnormalities	Cell death of melanoma cell lines	0.000538		-1.532	BIRC5,CDK1,CDKN2A,DEK,FDCSP,H2BC17,MYBL2	7
