# Supplementary material for: Long non-coding RNA AC099850.4 correlates with advanced disease state and predicts worse prognosis in triple-negative breast cancer
Source: Front Med (Lausanne). 2023 Aug 31;10:1149860. doi: 10.3389/fmed.2023.1149860 (PMC10505935; doi:10.3389/fmed.2023.1149860)
Supplement: Supplementary file 4 [file Table_4.XLSX]

## Sheet: Sheet0
Table S4. Upstream regulator analysis in AC099850.4high TNBC
Upstream Regulator	Expr Log Ratio	Molecule Type	Predicted Activation State	Activation z-score	p-value of overlap	Target Molecules in Dataset	Mechanistic Network
CKAP2L		other	Activated	3.606	8.22e-20	AURKB,BIRC5,CCNB2,CDC20,CDK1,CENPF,KIF2C,NCAPD2,NEK2,NUF2,PLK1,PTTG1,UBE2C
FOXM1	1.072	transcription regulator	Activated	3.178	1.64e-23	ASPM,AURKB,BIRC5,CCNB2,CDC20,CDK1,CDKN2A,CENPF,CKS2,KIF2C,MMP7,NEK2,NUF2,PLK1,PRC1,PTTG1,STMN1	27 (5)
RABL6		other	Activated	3.162	3.2e-13	AURKB,CENPF,MELK,NEK2,PLK1,PRC1,TOP2A,TPX2,TTK,UBE2C	24 (4)
PCLAF		other	Activated	3.112	5.2e-17	CCNB2,CDC20,CDK1,FOXM1,NEK2,PLK1,PTTG1,TOP2A,TTK,UBE2C	21 (3)
MITF		transcription regulator	Activated	3	1.13e-10	AURKB,CDKN2A,CENPF,CEP55,KIFC1,NCAPD2,NUF2,PLK1,TPX2,UBE2C
FOXO1		transcription regulator	Activated	2.97	1.37e-09	ANLN,ASPM,BIRC5,BRIP1,CCNB2,CDK1,CENPF,NEK2,PRC1
AREG		growth factor	Activated	2.883	9.87e-19	AURKB,BIRC5,CCNB2,CDC20,CENPF,FOXM1,H2AC18/H2AC19,IQGAP3,MKI67,MYBL2,PLK1,PRC1,TOP2A
H2AZ1		other	Activated	2.828	3.94e-14	AURKB,BIRC5,CEP55,FOXM1,MKI67,MYBL2,PLK1,TOP2A,TPX2
E2F3		transcription regulator	Activated	2.813	3.21e-08	AKR1C1/AKR1C2,CDK1,H2BC11,MYBL2,PLK1,PTTG1,TPX2,UBE2C
ESR1		ligand-dependent nuclear receptor	Activated	2.607	3.04e-09	ASPM,BIRC5,CDK1,CDKN2A,CENPF,FOXC1,FOXM1,KRT16,KRT17,KRT5,KRT6B,MKI67,PTTG1,UBE2T	19 (5)
RARA		ligand-dependent nuclear receptor	Activated	2.449	2.89e-06	ASPM,BIRC5,CD24,CDK1,CENPF,KRT5,PTTG1,UBE2T
ZNF768		other	Activated	2.449	8.97e-12	AURKB,CCNB2,CDC20,CDK1,MYBL2,PLK1,TOP2A	23 (4)
KRAS		enzyme	Activated	2.404	3.47e-06	CDK1,MELK,MMP7,NEK2,PLK1,TTK
HNF1A-AS1		other	Activated	2.236	1.74e-08	BIRC5,CEP55,KIF2C,NEK2,UBE2C
OGT		enzyme	Activated	2.219	2.87e-07	BIRC5,FOXM1,NEK2,PLK1,TYMS	8 (2)
YAP1		transcription regulator	Activated	2.183	4.98e-09	ANLN,AURKB,BIRC5,CDC20,FOXM1,NEK2,PLK1,TYMS
KDM1A		enzyme	Activated	2.091	3.95e-07	AZGP1,BRIP1,CENPF,ELF5,FOXM1,MYBL2,PTTG1,TRIP13
MYBL2	1.016	transcription regulator	Activated	2	3.04e-09	BIRC5,CDK1,FOXM1,PLK1,UBE2C
PDCD1		transmembrane receptor	Inhibited	-2	2.98e-05	H3C2,KPNA2,MKI67,TOP2A
ATF3		transcription regulator	Inhibited	-2	0.000255	AURKB,CDK1,NEK2,PLK1
ARID1A		transcription regulator	Inhibited	-2	0.00165	CD24,KRT16,KRT17,KRT5,KRT6B
KDM5B		transcription regulator	Inhibited	-2	0.00116	CDK1,KIF2C,TOP2A,TTK
AR		ligand-dependent nuclear receptor	Inhibited	-2.2	9.76e-09	ALOX15B,AZGP1,BIRC5,CDKN2A,KIF2C,KPNA2,NEK2,PLK1,TPX2,UBE2C,UGT2B28
CTLA4		transmembrane receptor	Inhibited	-2.236	9.59e-08	H3C2,KPNA2,MKI67,TOP2A,TPX2
CDKN1A		kinase	Inhibited	-2.505	1.93e-08	BIRC5,CDK1,CDKN2A,FOXM1,PLK1,STMN1,TOP2A	22 (4)
TRPS1	1.126	transcription regulator	Inhibited	-3	2.03e-15	AURKB,CCNB2,CDC20,CDK1,CENPF,FOXM1,PTTG1,TOP2A,TPX2
NUPR1		transcription regulator	Inhibited	-3.464	2.05e-06	ANP32E,ASPM,CCNB2,H1-5,H2AC12,H2AC17,H3C15,H3C2,KIF2C,KIFC1,MKI67,PLK1
TP53		transcription regulator	Inhibited	-4.083	3.98e-10	AURKB,BIRC5,CCNB2,CDC20,CDK1,CDKN2A,CENPF,CEP55,DEK,FOXM1,NEK2,PEG10,PLK1,PRC1,PROM1,STMN1,TOP2A,TPX2,UBE2C	22 (3)
